# Supplementary material for: Orbital Adipose Tissue: The Optimal Control for Back-Table Fluorescence Imaging of Orbital Tumors
Source: Bioengineering (Basel). 2024 Sep 14;11(9):922. doi: 10.3390/bioengineering11090922 (PMC11428325; doi:10.3390/bioengineering11090922)
Supplement: Supplementary file 1 [file bioengineering-11-00922-s001.zip]

Archive with 1 entries (1 files):
- bioengineering-3119229-supplementary.pdf
